# Supplementary material for: A Synergistic Approach Combining Stable Carbon Isotope Ratio Analysis and Melissopalynology for the Authentication of Honey from Thailand
Source: Foods. 2025 Nov 11;14(22):3850. doi: 10.3390/foods14223850 (PMC12651881; doi:10.3390/foods14223850)
Supplement: Supplementary file 1 [file foods-14-03850-s001.zip]

Archive with 1 entries (1 files):
- foods-3935682-supplementary.pdf
